# Supplementary material for: Exploratory Effects of a Novel Nutraceutical on Senescence-Related Protein Biomarkers in Healthy Adults: A Pilot Proteomics Study
Source: Int J Mol Sci. 2026 May 15;27(10):4406. doi: 10.3390/ijms27104406 (PMC13207486; doi:10.3390/ijms27104406)
Supplement: Supplementary file 1 [file ijms-27-04406-s001.zip]

Archive with 1 entries (1 files):
- ijms-4265435-supplementary.pdf
